# Supplementary material for: Meta-analysis of hybrid immunity to mitigate the risk of Omicron variant reinfection
Source: Front Public Health. 2024 Aug 26;12:1457266. doi: 10.3389/fpubh.2024.1457266 (PMC11381385; doi:10.3389/fpubh.2024.1457266)
Supplement: Supplementary file 3 [file Table_2.XLSX]

## Sheet: Sheet1
	COHORT STUDIES
Reference number in the article	The first author	Selection				Comparability	Outcome			Total
		1) Representativeness of the exposed cohort	2) Selection of the non exposed cohort	3) Ascertainment of exposure	4) Demonstration that outcome of interest was not present at start of study	1) Comparability of cohorts on the basis of the design or analysis	1) Assessment of outcome	2) Was follow-up long enough for outcomes to occur	3) Adequacy of follow up of cohorts
25	Celine Y Tan	1	1	1	1	2	1	1	1	9
27	Daniela Michlmayr	1	1	1	1	2	1	1	1	9
28	Shishi Wu	1	1	1	1	1	1	1	1	8
29	Victoria Hall	0	1	1	1	2	1	1	1	8
30	Eun Jung Jang	1	1	1	1	1	1	1	1	8
34	Stephanie L. S. Penetra	1	1	1	1	1	1	1	1	8
38	Elizabeth T	0	1	1	1	2	1	1	1	8
39	Fotinie Ntziora	0	1	1	1	0	1	1	1	6
41	Katrine Finderup Nielsen	1	1	1	1	2	1	1	1	9
43	Weien Yu	1	1	1	1	1	1	1	1	8
45	Dani Cohen	1	1	1	1	1	1	1	1	8
55	Alena Chalupka	1	1	1	1	1	1	1	1	8
56	Håkon Bøås	1	1	1	1	2	1	1	1	9
