# Supplementary material for: Meta-analysis of hybrid immunity to mitigate the risk of Omicron variant reinfection
Source: Front Public Health. 2024 Aug 26;12:1457266. doi: 10.3389/fpubh.2024.1457266 (PMC11381385; doi:10.3389/fpubh.2024.1457266)
Supplement: Supplementary file 4 [file Table_3.XLSX]

## Sheet: Sheet1
	CASE CONTROL STUDIES
Reference number in the article	The first author	Selection				Comparability	Exposure			Total
		1) Is the case definition adequate?	2) Representativeness of the cases	3) Selection of Controls	4) Definition of Controls	1) Comparability of cases and controls on the basis of the design or analysis	1) Ascertainment of exposure	2) Same method of ascertainment for cases and controls	3) Non-Response rate
26	Sara Carazo	1	1	1	1	1	1	1	1	8
31	Ju Hee Lee	1	1	1	1	1	1	1	1	8
36	Andeweg	1	1	1	1	2	1	1	1	9
37	Ian D. Plumb	1	1	1	1	1	1	1	1	8
40	Annabel A Powell	1	1	1	1	0	1	1	1	7
46	Šmíd	1	1	1	1	1	1	1	1	8
47	Chin	1	1	1	1	2	1	1	1	9
48	Cerqueira	1	1	1	1	2	1	1	1	9
49	Carazo	1	1	1	1	1	1	1	1	8
50	Altarawneh	1	1	1	1	2	1	1	1	9
51	Sara Carazo	1	1	1	1	2	1	1	1	9
52	Christian Holm Hansen	1	1	1	1	1	1	1	1	9
54	Lind	1	1	1	1	2	1	1	1	9
57	Hiam Chemaitelly	1	1	1	1	1	1	1	1	8
