# Supplementary material for: Meta-analysis of hybrid immunity to mitigate the risk of Omicron variant reinfection
Source: Front Public Health. 2024 Aug 26;12:1457266. doi: 10.3389/fpubh.2024.1457266 (PMC11381385; doi:10.3389/fpubh.2024.1457266)
Supplement: Supplementary file 5 [file Table_4.XLSX]

## Sheet: Sheet1
	Cross-sectional
Reference number in the article	The first author	1) Define the source of information			2) List inclusion and exclusion criteria for exposed and unexposed			3) Indicate time period used			4) Indicate whether or not subjects			5) Indicate if evaluators of subjective components of study			6) Describe any assessments undertaken for quality assurance			7) Explain any patient exclusions			8) Describe how confounding			9) If applicable, explain how missing			10) Summarize patient response rates			11) Clarify what follow-up, if any, was expected and the percentage			Total
		(survey, record review)			subjects (cases and controls) or refer to previous publications			for identifying patients			were consecutive if not population-based			were masked to other aspects of the status of the participants			purposes (e.g., test/retest of primary outcome measurements)			from analysis			was assessed and/or controlled			data were handled in the analysis			and completeness of data collection			of patients for which incomplete data or follow-up was obtained
		Yes	No	Unclear	Yes	No	Unclear	Yes	No	Unclear	Yes	No	Unclear	Yes	No	Unclear	Yes	No	Unclear	Yes	No	Unclear	Yes	No	Unclear	Yes	No	Unclear	Yes	No	Unclear	Yes	No	Unclear
32	Zhang YY	1			1			1			1			1			1				0		1				0		1			1			9
33	Chen XQ	1			1			1			1				0		1			1				0			0		1			1			8
35	Chuchu Ye	1			1			1			1			1			1			1				0					1			1			9
42	Jianpeng Cai	1			1			1			1				0		1			1			1				0		1			1			9
44	Chu YR	1			1			1			1				0		1			1			0				0		1			1			8
53	Dai YX	1			1			1				0			0		1				0			0			0		1			1			6
