# Supplementary material for: Meta-analysis of hybrid immunity to mitigate the risk of Omicron variant reinfection
Source: Front Public Health. 2024 Aug 26;12:1457266. doi: 10.3389/fpubh.2024.1457266 (PMC11381385; doi:10.3389/fpubh.2024.1457266)
Supplement: Supplementary file 9 [file Table_8.XLSX]

## Sheet: 0. Start here
GROOVE tool: Graphical Representation of Overlap for OVErviews
DOI:	10.17605/OSF.IO/U2MS4
What is GROOVE? GROOVE (Graphical Representation of Overlap for OVErviews) is a tool that provides a visual display of the overlap of primary studies among systematic reviews. Starting with a simple matrix of evidence, this tool will automatically inform: - The corrected covered area (CCA) for the whole matrix. - The number of unique primary studies. - The number of overlapped primary studies (an…
Pieper D, Antoine S-L, Mathes T, Neugebauer EAM, Eikermann M. Systematic review finds overlapping reviews were not mentioned in every other overview. Journal of Clinical Epidemiology. 2014;67(4):368–75.
How to use this tool: You only have to enter data on the "1. Matrix" sheet. The matrix supports up to 70 systematic reviews and 1000 unique primary studies. You will get all the results on the "GROOVE" sheets (colour or greyscale version). 1. Go to the "1. Matrix" sheet. 2. Write all the systematic reviews ID in the columns, starting in the C5 cell. 3. Write all the primary studies ID in the rows…
Advanced usage: Incorporating structural missingness While you are building the matrix of evidence, you will notice that it should be impossible to mark a "1" in some cells. A cell that can not acquire other value than 0 is called "structural missingness" or "structural zero". For example, a primary study published in 2015 can not be included in a systematic review published in 2013; this would b…
Example: How to enter data into the matrix
Contact: javier.perez.b@gmail.com

## Sheet: 1. Matrix
MATRIX OF EVIDENCE
TOPIC:
Primary Studies		Systematic Reviews
Study ID	Reference	Maria Elena Flacco（2022）	Harriet Ware(2023)	Our Meta-analysis(Zheng HL 2024)
Celine Y Tan 2023	Tan CY, Chiew CJ, Pang D, Lee VJ, Ong B, Lye DC, et al. Protective immunity of SARS-CoV-2 infection and vaccines against medically attended symptomatic omicron BA.4, BA.5, and XBB reinfections in Singapore: a national cohort study. Lancet Infect Dis. (2023) 23:799-805. doi:10.1016/s1473-3099(23)00060-9	X	X	1
Sara Carazo 2022	Carazo S, Skowronski D, Brisson M, Sauvageau C, Brousseau N, Gilca R, et al. Protection against Omicron re-infection conferred by prior heterologous SARS-CoV-2 infection, with and without mRNA vaccination. medRxiv. (2022). doi: 10.1101/2022.04.29.22274455			1
Daniela Michlmayr 2022	Michlmayr D, Hansen CH, Gubbels SM, Valentiner-Branth P, Bager P, Obel N, et al. Observed protection against SARS-CoV-2 reinfection following a primary infection: A Danish cohort study among unvaccinated using two years of nationwide PCR-test data. Lancet Reg Health Eur. (2022) 20:100452. doi:10.1016/j.lanepe.2022.100452		1	1
Shishi Wu 2022	Wu S, Li Y, Mishra S, Bodner K, Baral S, Kwong JC, et al. Effect of the incremental protection of previous infection against Omicron infection among individuals with a hybrid of infection- and vaccine-induced immunity: a population-based cohort study in Canada. Int J Infect Dis. (2023) 127:69-76. doi:10.1016/j.ijid.2022.11.028			1
Victoria Hall 2022	Hall V, Foulkes S, Insalata F, Kirwan P, Saei A, Atti A, et al. Protection against SARS-CoV-2 after Covid-19 Vaccination and Previous Infection. N Engl J Med. (2022) 386:1207-1220. doi:10.1056/NEJMoa2118691			1
Eun Jung Jang 2023	Jang EJ, Choe YJ, Yun GW, Kim RK, Park SK, Lee JH, et al. Age-specific Risk of SARS-CoV-2 Reinfection During Omicron Outbreaks, South Korea. Pediatr Infect Dis J. (2023) 42:e296-e297. doi:10.1097/inf.0000000000003960	X	X	1
Ju Hee Lee 2023	Lee JH, Hwang JH, Jang EJ, Kim RK, Lee KH, Park SK, et al. Risk Factors Related to COVID-19 Reinfection and Fatality During the Omicron (BA.1/BA.2) Period in Korea. J Korean Med Sci. (2023) 38:e269. doi:10.3346/jkms.2023.38.e269	X	X	1
Zhang YY 2023	Zhang YY, Hang H, Xu Q, Liu C, Tang YY, Cui PW, et al. Investigation and analysis of reinfection of previously infected patients with novel coronavirus in Suzhou City, China. Chinese Journal of Epidemiology. (2023) 44:1756-1761. doi:10.3760/cma.j.cn112338-20230331-00199	X	X	1
Chen XQ 2023	Chen XQ, Hou YZ, Cai CS, Zhou YC, Wang M, Ling YL, et al. Reinfection of previously infected patients with novel coronavirus in Zhongshan City, China. Modern Preventive Medicine. (2023) 50:2844-2847,2880. doi:10.20043/j.cnki.MPM.202303294	X	X	1
Stephanie L. S. Penetra 2023	Penetra SLS, Santos HFP, Resende PC, Bastos LS, da Silva MFB, Pina-Costa A, et al. SARS-CoV-2 Reinfection Cases in a Household-Based Prospective Cohort in Rio de Janeiro. J Infect Dis. (2023) 228:1680-1689. doi:10.1093/infdis/jiad336	X	X	1
Chuchu Ye 2023	Ye C, Zhang G, Zhang A, Xin H, Wu K, Li Z, et al. The Omicron Variant Reinfection Risk among Individuals with a Previous SARS-CoV-2 Infection within One Year in Shanghai, China: A Cross-Sectional Study. Vaccines (Basel). (2023) 11. doi:10.3390/vaccines11071146	X	X	1
Andeweg 2022	Andeweg SP, de Gier B, Eggink D, van den Ende C, van Maarseveen N, Ali L, et al. Protection of COVID-19 vaccination and previous infection against Omicron BA.1, BA.2 and Delta SARS-CoV-2 infections. Nat Commun. (2022) 13:4738. doi:10.1038/s41467-022-31838-8		1	1
Ian D. Plumb 2022	Plumb ID, Feldstein LR, Barkley E, Posner AB, Bregman HS, Hagen MB, et al. Effectiveness of COVID-19 mRNA Vaccination in Preventing COVID-19-Associated Hospitalization Among Adults with Previous SARS-CoV-2 Infection - United States, June 2021-February 2022. MMWR Morb Mortal Wkly Rep. (2022) 71:549-555. doi:10.15585/mmwr.mm7115e2	1	1	1
Elizabeth T 2022	Chin ET, Leidner D, Lamson L, Lucas K, Studdert DM, Goldhaber-Fiebert JD, et al. Protection against Omicron from Vaccination and Previous Infection in a Prison System. N Engl J Med. (2022) 387:1770-1782. doi:10.1056/NEJMoa2207082			1
Fotinie Ntziora 2022	Ntziora F, Kostaki EG, Karapanou A, Mylona M, Tseti I, Sipsas NV, et al. Protection of vaccination versus hybrid immunity against infection with COVID-19 Omicron variants among Health-Care Workers. Vaccine. (2022) 40:7195-7200. doi:10.1016/j.vaccine.2022.09.042			1
Annabel A Powell 2023	Powell AA, Kirsebom F, Stowe J, Ramsay ME, Lopez-Bernal J, Andrews N, et al. Protection against symptomatic infection with delta (B.1.617.2) and omicron (B.1.1.529) BA.1 and BA.2 SARS-CoV-2 variants after previous infection and vaccination in adolescents in England, August, 2021-March, 2022: a national, observational, test-negative, case-control study. Lancet Infect Dis. (2023) 23:435-444. doi:10…	X	X	1
Katrine Finderup Nielsen 2021	Nielsen KF, Moustsen-Helms IR, Schelde AB, Gram MA, Emborg HD, Nielsen J, et al. Vaccine effectiveness against SARS-CoV-2 reinfection during periods of Alpha, Delta, or Omicron dominance: A Danish nationwide study. PLoS Med. (2022) 19:e1004037. doi:10.1371/journal.pmed.1004037		1	1
Jianpeng Cai 2023	Cai J, Zhang H, Zhu K, Zhu F, Wang Y, Wang S, et al. Risk of reinfection and severity with the predominant BA.5 Omicron subvariant China, from December 2022 to January 2023. Emerg Microbes Infect. (2024) 13:2292071. doi:10.1080/22221751.2023.2292071	X	X	1
Weien Yu 2023	Yu W, Guo Y, Hu T, Liu Y, Fan Q, Guo L, et al. Incidence and severity of SARS-CoV-2 reinfection, a multicenter cohort study in Shanghai, China. J Med Virol. (2023) 95:e28997. doi:10.1002/jmv.28997	X	X	1
Chu YR 2023	Chu YR, Chen Y, Lei S, Zhang YW, Yi B, Ma JM, et al. [Epidemiological characteristics of reinfection of 2019-nCoV and influencing factors in Ningbo]. Zhonghua Liu Xing Bing Xue Za Zhi. (2023) 44:1402-1407. doi:10.3760/cma.j.cn112338-20230301-00114	X	X	1
Dani Cohen 2023	Cohen D, Izak M, Stoyanov E, Mandelboim M, Perlman S, Amir Y, et al. Predictors of reinfection with pre-Omicron and Omicron variants of concern among individuals who recovered from COVID-19 in the first year of the pandemic. Int J Infect Dis. (2023) 132:72-79. doi:10.1016/j.ijid.2023.04.395	X	X	1
Šmíd 2022	Šmíd M, Berec L, Přibylová L, Májek O, Pavlík T, Jarkovský J, et al. Protection by Vaccines and Previous Infection Against the Omicron Variant of Severe Acute Respiratory Syndrome Coronavirus 2. J Infect Dis. (2022) 226:1385-1390. doi:10.1093/infdis/jiac161		1	1
Chin 2022	Chin ET, Leidner D, Lamson L, Lucas K, Studdert DM, Goldhaber-Fiebert JD, et al. Protection against Omicron conferred by mRNA primary vaccine series, boosters, and prior infection. medRxiv. (2022). doi:10.1101/2022.05.26.22275639		1	1
Cerqueira 2022	Cerqueira-Silva T, de Araujo Oliveira V, Paixão ES, Florentino PTV, Penna GO, Pearce N, et al. Vaccination plus previous infection: protection during the omicron wave in Brazil. Lancet Infect Dis. (2022) 22:945-946. doi:10.1016/s1473-3099(22)00288-2		1	1
Carazo 2022	Carazo S, Skowronski DM, Brisson M, Sauvageau C, Brousseau N, Gilca R, et al. Estimated Protection of Prior SARS-CoV-2 Infection Against Reinfection With the Omicron Variant Among Messenger RNA-Vaccinated and Nonvaccinated Individuals in Quebec, Canada. JAMA Netw Open. (2022) 5:e2236670. doi:10.1001/jamanetworkopen.2022.36670			1
Altarawneh 2022	Altarawneh HN, Chemaitelly H, Ayoub HH, Tang P, Hasan MR, Yassine HM, et al. Effects of Previous Infection and Vaccination on Symptomatic Omicron Infections. N Engl J Med. (2022) 387:21-34. doi:10.1056/NEJMoa2203965		1	1
Sara Carazo 2023	Carazo S, Skowronski DM, Brisson M, Barkati S, Sauvageau C, Brousseau N, et al. Protection against omicron (B.1.1.529) BA.2 reinfection conferred by primary omicron BA.1 or pre-omicron SARS-CoV-2 infection among health-care workers with and without mRNA vaccination: a test-negative case-control study. Lancet Infect Dis. (2023) 23:45-55. doi:10.1016/s1473-3099(22)00578-3	X	1	1
Christian Holm Hansen 2022	Hansen CH, Friis NU, Bager P, Stegger M, Fonager J, Fomsgaard A, et al. Risk of reinfection, vaccine protection, and severity of infection with the BA.5 omicron subvariant: a nation-wide population-based study in Denmark. Lancet Infect Dis. (2023) 23:167-176. doi:10.1016/s1473-3099(22)00595-3			1
Dai YX 2023	Dai YX, Wang Y, Du XB, Yang K, Zhang S, liu H, et al. Characteristics of Omicron variant-induced SARS-CoV-2 reinfections in Chengdu. China Chinese Journal of Public Health. (2023) 39:442-447. doi:10.11847/zgggws1141316	X	X	1
Lind 2022	Lind ML, Robertson AJ, Silva J, Warner F, Coppi AC, Price N, et al. Effectiveness of Primary and Booster COVID-19 mRNA Vaccination against Omicron Variant SARS-CoV-2 Infection in People with a Prior SARS-CoV-2 Infection. medRxiv. (2022):2022.04.19.22274056. doi:10.1101/2022.04.19.22274056		1	1
Alena Chalupka 2024	Chalupka A, Richter L, Chakeri A, El-Khatib Z, Theiler-Schwetz V, Trummer C, et al. Effectiveness of a fourth SARS-CoV-2 vaccine dose in previously infected individuals from Austria. Eur J Clin Invest. (2024) 54:e14136. doi:10.1111/eci.14136	X	X	1
Håkon Bøås 2024	Bøås H, Storm ML, Tapia G, Kristoffersen AB, Løvlie AL, Størdal K, et al. Frequency and risk of SARS-CoV-2 reinfections in Norway: a nation-wide study, February 2020 to January 2022. BMC Public Health. (2024) 24:181. doi:10.1186/s12889-024-17695-8	X	X	1
Hiam Chemaitelly 2024	Chemaitelly H, Coyle P, Ben Kacem MA, Ayoub HH, Tang P, Hasan MR, et al. Protection of natural infection against reinfection with SARS-CoV-2 JN.1 variant. J Travel Med. (2024) 31. doi:10.1093/jtm/taae053	X	X	1
Medic S 2022	Medic S, Anastassopoulou C, Lozanov-Crvenkovic Z, Vukovic V, Dragnic N, Petrovic V, et al. Risk and severity of SARS-CoV-2 reinfections during 2020-2022 in Vojvodina, Serbia: a population-level observational study. Lancet Reg Health Eur. (2022) 20:100453. doi: 10.1016/j.lanepe.2022.100453	1	1
Eythorsson E 2022	Eythorsson E, Runolfsdottir HL, Ingvarsson RF, Sigurdsson MI, Palsson R. Rate of SARS-CoV-2 reinfection during an omicron wave in Iceland. JAMA Netw Open. (2022) 5:e2225320. doi: 10.1001/jamanetworkopen.2022.25320	1
Nunes MC 2022	Nunes MC, Mbotwe-Sibanda S, Baillie VL, Kwatra G, Aguas R, Madhi SA, et al. SARS-CoV-2 Omicron symptomatic infections in previously infected or vaccinated South African Healthcare workers. Vaccines. (2022) 10:459. doi: 10. 3390/vaccines10030459	1
Bager P 2022	Bager P, Wohlfahrt J, Bhatt S, Stegger M, Legarth R, Moller CH, et al. Risk of hospitalisation associated with infection with SARS-CoV-2 omicron variant versus delta variant in Denmark: an observational cohort study. Lancet Infect Dis. (2022) 22:967–76	1
Flacco ME 2022	Flacco ME, Soldato G, Acuti Martellucci C, Di Martino G, Carota R, Caponetti A, et al. Risk of SARS-CoV-2 reinfection 18 months after primary infection: population-level observational study. Front Public Health. (2022) 10:884121. doi: 10.3389/fpubh.2022.884121	1
Jang EJ 2022	Jang EJ, Choe YJ, Yun GW, Wang S, Cho UJ, Yi S, et al. Reinfection with SARS-CoV-2 in general population, South Korea; nationwide retrospective cohort study. J Med Virol. (2022) 94:5589–92. doi: 10.1002/jmv.28026	1
Altarawneh HN 2022	Altarawneh HN, Chemaitelly H, Hasan MR, et al. Protection against the omicron variant from previous SARS-CoV-2 infection. N Engl J Med 2022; 386: 1288–90.		1
Björk J 2022	Björk J, Bonander C, Moghaddassi M, et al. COVID-19 vaccine effectiveness against severe disease from SARS-CoV-2 Omicron BA.1 and BA.2 subvariants - surveillance results from southern Sweden, December 2021 to March 2022. Euro Surveill 2022; 27: 2200322.		1
Bruel T 2022	Bruel T, Pinaud L, Tondeur L, et al. Neutralising antibody responses to SARS-CoV-2 omicron among elderly nursing home residents following a booster dose of BNT162b2 vaccine: a community-based, prospective, longitudinal cohort study. EClinicalMedicine 2022; 51: 101576.		1
Nyberg T 2022	Nyberg T, Ferguson NM, Nash SG, et al. Comparative analysis of the risks of hospitalisation and death associated with SARS-CoV-2 omicron (B.1.1.529) and delta (B.1.617.2) variants in England: a cohort study. Lancet 2022; 399: 1303–12.		1
Shrestha NK 2022	Shrestha NK, Shrestha P, Burke PC, Nowacki AS, Terpeluk P, Gordon SM. Coronavirus disease 2019 vaccine boosting in previously infected or vaccinated individuals (COVID-19). Clin Infect Dis 2022; published online April 27. https://doi. org/10.1093/cid/ciac327.		1
	TOTAL INCLUDED PRIMARY STUDIES	7	16	33
	TOTAL STRUCTURAL ZEROS	17	16	0

## Sheet: 2.1 GROOVE - colour version
	Overall results				Graphical Representation of Overlap for OVErviews (GROOVE)
							Maria Elena Flacco（2022）
	Number of columns (number of reviews)	c	3					Harriet Ware(2023)
	Number of rows (number of index publications)	r	44													3	=	Total nodes (pairs of reviews)
	Number of included primary studies (including double counting)	N	56			Harriet Ware(2023)	0.0952381									1	=	Slight overlap (<5%)
	Covered area	N/(rc)	0.424242			Our Meta-analysis(Zheng HL 2024)	0.025641	0.25641								1	=	Moderate overlap (5% to <10%)
	Corrected covered area	(N-r)/(rc-r)	0.136364													0	=	High overlap (10% to <15%)
	Interpretation of overlap	High overlap														1	=	Very High overlap (>15%)
	Structural Zeros	X	33
	Corrected covered area (adjusting by structural zeros)	(N-r)/(rc-r-X)	0.218182
	N° of non-overlapped primary studies	In 1 SR	33
	Number of overlapped primary studies	In 2 SRs	10
		In 3 SRs	1
		In 4 SRs	0
		In 5 SRs	0
		In 6 SRs	0
		In 7 SRs	0
		In 8 SRs	0
		In 9 SRs	0
		In 10 SRs	0
		In 11 SRs	0
		In 12 SRs	0
		In 13 SRs	0
		In 14 SRs	0
		In 15 or more SRs	0
						Very high overlap	0	1	0	0	0	0	0	0	0	0	0	0	0	0	0	0	0	0	0	0	0	0	0	0	0	0	0	0	0	0	0	0	0	0	0	0	0	0	0	0	0	0	0
						High overlap	0	0	0	0	0	0	0	0	0	0	0	0	0	0	0	0	0	0	0	0	0	0	0	0	0	0	0	0	0	0	0	0	0	0	0	0	0	0	0	0	0	0	0
						Moderate overlap	1	0	0	0	0	0	0	0	0	0	0	0	0	0	0	0	0	0	0	0	0	0	0	0	0	0	0	0	0	0	0	0	0	0	0	0	0	0	0	0	0	0	0
						Slight overlap
						Number of SRs	3
						Number of nodes	3
[truncated: 102 more columns]

## Sheet: 2.2 GROOVE - greyscale version
	Overall results				Graphical Representation of Overlap for OVErviews (GROOVE)
							Maria Elena Flacco（2022）
	Number of columns (number of reviews)	c	3					Harriet Ware(2023)
	Number of rows (number of index publications)	r	44													3	=	Total nodes (pairs of reviews)
	Number of included primary studies (including double counting)	N	56			Harriet Ware(2023)	0.0952381									1	=	Slight overlap (<5%)
	Covered area	N/(rc)	0.424242			Our Meta-analysis(Zheng HL 2024)	0.025641	0.25641								1	=	Moderate overlap (5% to <10%)
	Corrected covered area	(N-r)/(rc-r)	0.136364													0	=	High overlap (10% to <15%)
	Interpretation of overlap	High overlap														1	=	Very High overlap (>15%)
	Structural Zeros	X	33
	Corrected covered area (adjusting by structural zeros)	(N-r)/(rc-r-X)	0.218182
	N° of non-overlapped primary studies	In 1 SR	33
	Number of overlapped primary studies	In 2 SRs	10
		In 3 SRs	1
		In 4 SRs	0
		In 5 SRs	0
		In 6 SRs	0
		In 7 SRs	0
		In 8 SRs	0
		In 9 SRs	0
		In 10 SRs	0
		In 11 SRs	0
		In 12 SRs	0
		In 13 SRs	0
		In 14 SRs	0
		In 15 or more SRs	0
						Very high overlap	0	1	0	0	0	0	0	0	0	0	0	0	0	0	0	0	0	0	0	0	0	0	0	0	0	0	0	0	0	0	0	0	0	0	0	0	0	0	0	0	0	0	0
						High overlap	0	0	0	0	0	0	0	0	0	0	0	0	0	0	0	0	0	0	0	0	0	0	0	0	0	0	0	0	0	0	0	0	0	0	0	0	0	0	0	0	0	0	0
						Moderate overlap	1	0	0	0	0	0	0	0	0	0	0	0	0	0	0	0	0	0	0	0	0	0	0	0	0	0	0	0	0	0	0	0	0	0	0	0	0	0	0	0	0	0	0
						Slight overlap
						Number of SRs	3
						Number of nodes	3
[truncated: 102 more columns]
