# Supplementary material for: Meta-analysis of hybrid immunity to mitigate the risk of Omicron variant reinfection
Source: Front Public Health. 2024 Aug 26;12:1457266. doi: 10.3389/fpubh.2024.1457266 (PMC11381385; doi:10.3389/fpubh.2024.1457266)
Supplement: Supplementary file 15 [file Table_14.XLSX]

## Sheet: vs natural immunity
Reference number in the article	The first author	Publication year	Country	Study Population	Type of study	Time interval between infections	Exposed group/case group vs control group	Reinfection occurs with hybrid immunty (partial vaccination) (a)	Hybrid immunity (partial vaccination) without reinfection (b)	Reinfection occurs with natural immunty (c)	natural immunity without reinfection (d)
42	Jianpeng Cai	2023	China	≥18 years old	Cross-sectional	`X=257.9d（94-611）	Hybrid immunity (partial vaccination) vs natural immunity	86	617	252	1761
45	Dani Cohen	2023	Israel	≥18 years old	Cohort	≥90d	Hybrid immunity (partial vaccination) vs natural immunity	44	155	24	17
30	Eun Jung Jang	2023	South Korea	All ages	Cohort	≥45d	Hybrid immunity (partial vaccination) vs natural immunity	10689	1544939	143804	15814418
31	Ju Hee Lee	2023	South Korea	All ages	Case-control	≥45d	Hybrid immunity (partial vaccination) vs natural immunity	1402	162239	25106	3355906
32	Zhang YY	2023	China	All ages	Cross-sectional	≥30d	Hybrid immunity (partial vaccination) vs natural immunity	14	40	27	110
44	Chu YR	2023	China	All ages	Cross-sectional	≥90d	Hybrid immunity (partial vaccination) vs natural immunity	7	21	22	54
33	Chen XQ	2023	China	All ages	Cross-sectional	>6M	Hybrid immunity (partial vaccination) vs natural immunity	4	6	12	11
37	Ian D. Plumb	2022	USA	≥18 years old	Case-control	≥90d	Hybrid immunity (partial vaccination) vs natural immunity	161	413	2303	3571
53	Dai YX	2023	China	All ages	Cross-sectional	≥60d	Hybrid immunity (partial vaccination) vs natural immunity	2	67	36	225
56	Hakon.Boas	2024	Norway	All ages	Cohort	≥60d	Hybrid immunity (partial vaccination) vs natural immunity	98	2537	7971	85886
56	Hakon.Boas	2024	Norway	All ages	Cohort	≥60d	Hybrid immunity (partial vaccination) vs natural immunity	4778	54205	7971	85886
Reference number in the article	The first author	Publication year	Country	Study Population	Type of study	Time interval between infections	Exposed group/case group vs control group	Reinfection occurs with hybrid immunty (complete vaccination) (a)	Hybrid immunity (complete vaccination) without reinfection (b)	Reinfection occurs with natural immunty (c)	natural immunity without reinfection (d)
37	Ian D. Plumb	2022	USA	≥18 years old	Case-control	≥90d	Hybrid immunity (complete vaccination) vs natural immunity	623	1287	1353	2103
50	Altarawneh	2022	Qatar	All ages	Case-control	≥90d	Hybrid immunity (complete vaccination) vs natural immunity	402	688	149	255
50	Altarawneh	2022	Qatar	All ages	Case-control	≥90d	Hybrid immunity (complete vaccination) vs natural immunity	1160	2108	565	895
50	Altarawneh	2022	Qatar	All ages	Case-control	≥90d	Hybrid immunity (complete vaccination) vs natural immunity	1360	2501	637	1113
50	Altarawneh	2022	Qatar	All ages	Case-control	≥90d	Hybrid immunity (complete vaccination) vs natural immunity	402	688	149	255
50	Altarawneh	2022	Qatar	All ages	Case-control	≥90d	Hybrid immunity (complete vaccination) vs natural immunity	1160	2108	565	895
50	Altarawneh	2022	Qatar	All ages	Case-control	≥90d	Hybrid immunity (complete vaccination) vs natural immunity	1360	2501	637	1113
36	Andeweg	2022	Netherlands	All ages	Case-control	≥30d	Hybrid immunity (complete vaccination) vs natural immunity	293	7002	739	12691
36	Andeweg	2022	Netherlands	All ages	Case-control	≥30d	Hybrid immunity (complete vaccination) vs natural immunity	240	3406	739	12691
36	Andeweg	2022	Netherlands	All ages	Case-control	≥30d	Hybrid immunity (complete vaccination) vs natural immunity	691	7020	5498	17317
36	Andeweg	2022	Netherlands	All ages	Case-control	≥30d	Hybrid immunity (complete vaccination) vs natural immunity	597	2688	5498	17317
36	Andeweg	2022	Netherlands	All ages	Case-control	≥30d	Hybrid immunity (complete vaccination) vs natural immunity	539	7020	2898	17317
36	Andeweg	2022	Netherlands	All ages	Case-control	≥30d	Hybrid immunity (complete vaccination) vs natural immunity	315	2688	2898	17317
41	Katrine Finderup Nielsen	2021	Danish	All ages	Cohort	≥90d	Hybrid immunity (complete vaccination) vs natural immunity	18104	140459	24002	62965
38	Elizabeth T	2022	USA	Prison residents aged ≥18 years	Cohort	≥90d	Hybrid immunity (complete vaccination) vs natural immunity	12	105	25	98
38	Elizabeth T	2022	USA	Prison residents aged ≥18 years	Cohort	≥90d	Hybrid immunity (complete vaccination) vs natural immunity	37	328	176	412
51	Sara Carazo	2023	Canada	Health care workers aged≥18 years	Case-control	≥30d	Hybrid immunity (complete vaccination) vs natural immunity	897	2665	109	265
45	Dani Cohen	2023	Israel	≥18 years old	Cohort	≥90d	Hybrid immunity (complete vaccination) vs natural immunity	28	134	24	17
30	Eun Jung Jang	2023	South Korea	All ages	Cohort	≥45d	Hybrid immunity (complete vaccination) vs natural immunity	427	29115	143804	15814418
31	Ju Hee Lee	2023	South Korea	All ages	Case-control	≥45d	Hybrid immunity (complete vaccination) vs natural immunity	22085	4683707	25106	3355906
32	Zhang YY	2023	China	All ages	Cross-sectional	≥30d	Hybrid immunity (complete vaccination) vs natural immunity	51	406	27	110
44	Chu YR	2023	China	All ages	Cross-sectional	≥90d	Hybrid immunity (complete vaccination) vs natural immunity	12	28	12	11
33	Chen XQ	2023	China	All ages	Cross-sectional	>6M	Hybrid immunity (complete vaccination) vs natural immunity	53	616	36	225
56	Hakon.Boas	2024	Norway	All ages	Cohort	≥60d	Hybrid immunity (complete vaccination) vs natural immunity	1880	67713	7971	85886
56	Hakon.Boas	2024	Norway	All ages	Cohort	≥60d	Hybrid immunity (complete vaccination) vs natural immunity	292	24280	7971	85886
Reference number in the article	The first author	Publication year	Country	Study Population	Type of study	Time interval between infections	Exposed group/case group vs control group	Reinfection occurs with hybrid immunty (booster vaccination) (a)	Hybrid immunity (booster vaccination) without reinfection (b)	Reinfection occurs with natural immunty (c)	natural immunity without reinfection (d)
37	Ian D. Plumb	2022	USA	≥18 years old	Case-control	≥90d	Hybrid immunity (booster vaccination) vs natural immunity	232	942	1353	2103
36	Andeweg	2022	Netherlands	All ages	Case-control	≥30d	Hybrid immunity (booster vaccination) vs natural immunity	65	918	739	12691
36	Andeweg	2022	Netherlands	All ages	Case-control	≥30d	Hybrid immunity (booster vaccination) vs natural immunity	1189	9897	5498	17317
36	Andeweg	2022	Netherlands	All ages	Case-control	≥30d	Hybrid immunity (booster vaccination) vs natural immunity	1111	9897	2898	17317
38	Elizabeth T	2022	USA	Prison residents aged ≥18 years	Cohort	≥90d	Hybrid immunity (booster vaccination) vs natural immunity	8	145	25	98
38	Elizabeth T	2022	USA	Prison residents aged ≥18 years	Cohort	≥90d	Hybrid immunity (booster vaccination) vs natural immunity	6	78	176	412
50	Altarawneh	2022	Qatar	All ages	Case-control	≥90d	Hybrid immunity (booster vaccination) vs natural immunity	47	131	149	255
50	Altarawneh	2022	Qatar	All ages	Case-control	≥90d	Hybrid immunity (booster vaccination) vs natural immunity	153	489	565	895
50	Altarawneh	2022	Qatar	All ages	Case-control	≥90d	Hybrid immunity (booster vaccination) vs natural immunity	187	584	637	1113
51	Sara Carazo	2023	Canada	Health care workers aged≥18 years	Case-control	≥30d	Hybrid immunity (booster vaccination) vs natural immunity	1173	3701	109	265
45	Dani Cohen	2023	Israel	≥18 years old	Cohort	≥90d	Hybrid immunity (booster vaccination) vs natural immunity	6	45	24	17
30	Eun Jung Jang	2023	South Korea	All ages	Cohort	≥45d	Hybrid immunity (booster vaccination) vs natural immunity	4	565	143804	15814418
31	Ju Hee Lee	2023	South Korea	All ages	Case-control	≥45d	Hybrid immunity (booster vaccination) vs natural immunity	21971	8667667	25106	3355906
32	Zhang YY	2023	China	All ages	Cross-sectional	≥30d	Hybrid immunity (booster vaccination) vs natural immunity	54	417	27	110
44	Chu YR	2023	China	All ages	Cross-sectional	≥90d	Hybrid immunity (booster vaccination) vs natural immunity	24	71	12	11
33	Chen XQ	2023	China	All ages	Cross-sectional	>6M	Hybrid immunity (booster vaccination) vs natural immunity	106	1158	36	225
55	Alena Chalupka	2024	Austria	All ages	Cohort	≥90d	Hybrid immunity (booster vaccination) vs natural immunity	1611	36013	2035	18332
56	Hakon.Boas	2024	Norway	All ages	Cohort	≥60d	Hybrid immunity (booster vaccination) vs natural immunity	132	8335	7971	85886

## Sheet: vs vaccination immunity
Reference number in the article	The first author	Publication year	Country	Study Population	Type of study	Time interval between infections	Exposed group/case group vs control group	Reinfection occurs with hybrid immunty (complete vaccination) (a)	Hybrid immunity (complete vaccination) without reinfection (b)	Reinfection occurs with complete vaccination only (c)	complete vaccination only without reinfection (d)
39	Fotinie Ntziora	2022	Greece	Health care workers aged ≥18 years	Cohort	≥90d	Hybrid immunity (complete vaccination) vs complete vaccination	1	15	71	83
50	Altarawneh	2022	Qatar	All ages	Case-control	≥90d	Hybrid immunity (complete vaccination) vs complete vaccination	402	688	3449	2762
50	Altarawneh	2022	Qatar	All ages	Case-control	≥90d	Hybrid immunity (complete vaccination) vs complete vaccination	1160	2108	10880	8846
50	Altarawneh	2022	Qatar	All ages	Case-control	≥90d	Hybrid immunity (complete vaccination) vs complete vaccination	1360	2501	13033	10600
36	Andeweg	2022	Netherlands	All ages	Case-control	≥30d	Hybrid immunity (complete vaccination) vs complete vaccination	215	10408	17777	173095
36	Andeweg	2022	Netherlands	All ages	Case-control	≥30d	Hybrid immunity (complete vaccination) vs complete vaccination	1288	9708	14930	32577
36	Andeweg	2022	Netherlands	All ages	Case-control	≥30d	Hybrid immunity (complete vaccination) vs complete vaccination	854	9708	6871	32577
Reference number in the article	The first author	Publication year	Country	Study Population	Type of study	Time interval between infections	Exposed group/case group vs control group	Reinfection occurs with hybrid immunty (booster vaccination) (a)	Hybrid immunity (booster vaccination) without reinfection (b)	Reinfection occurs with booster vaccination only (c)	booster vaccination only without reinfection (d)
39	Fotinie Ntziora	2022	Greece	Health care workers aged ≥18 years	Cohort	≥90d	Hybrid immunity (booster vaccination) vs booster vaccination	12	107	448	568
52	Christian Holm Hansen	2022	Denmark	≥18 years old	Case-control	≥90d	Hybrid immunity (booster vaccination) vs booster vaccination	210	33972	8468	144697
52	Christian Holm Hansen	2022	Denmark	≥18 years old	Case-control	≥90d	Hybrid immunity (booster vaccination) vs booster vaccination	65	3336	8468	144697
52	Christian Holm Hansen	2022	Denmark	≥18 years old	Case-control	≥90d	Hybrid immunity (booster vaccination) vs booster vaccination	58	1878	8468	144697
52	Christian Holm Hansen	2022	Denmark	≥18 years old	Case-control	≥90d	Hybrid immunity (booster vaccination) vs booster vaccination	192	33972	29100	144697
52	Christian Holm Hansen	2022	Denmark	≥18 years old	Case-control	≥90d	Hybrid immunity (booster vaccination) vs booster vaccination	100	3336	29100	144697
52	Christian Holm Hansen	2022	Denmark	≥18 years old	Case-control	≥90d	Hybrid immunity (booster vaccination) vs booster vaccination	98	1878	29100	144697
50	Altarawneh	2022	Qatar	All ages	Case-control	≥90d	Hybrid immunity (booster vaccination) vs booster vaccination	47	131	479	892
50	Altarawneh	2022	Qatar	All ages	Case-control	≥90d	Hybrid immunity (booster vaccination) vs booster vaccination	153	489	1884	2983
50	Altarawneh	2022	Qatar	All ages	Case-control	≥90d	Hybrid immunity (booster vaccination) vs booster vaccination	187	584	2234	3586
36	Andeweg	2022	Netherlands	All ages	Case-control	≥30d	Hybrid immunity (booster vaccination) vs booster vaccination	65	918	1004	12792
36	Andeweg	2022	Netherlands	All ages	Case-control	≥30d	Hybrid immunity (booster vaccination) vs booster vaccination	2	918	215	12792
36	Andeweg	2022	Netherlands	All ages	Case-control	≥30d	Hybrid immunity (booster vaccination) vs booster vaccination	1189	9897	20777	95872
36	Andeweg	2022	Netherlands	All ages	Case-control	≥30d	Hybrid immunity (booster vaccination) vs booster vaccination	1111	9897	19499	95872

## Sheet: hybrid immunity intercomparison
Reference number in the article	The first author	Publication year	Country	Study Population	Type of study	Time interval between infections	Exposed group/case group vs control group	Reinfection occurs with hybrid immunty (booster vaccination) (a)	Hybrid immunity (booster vaccination) without reinfection (b)	Reinfection occurs with hybrid immunty (complete vaccination) (c)	Hybrid immunity (complete vaccination) without reinfection (d)
37	Ian D. Plumb	2022	USA	≥18 years old	Case-control	≥90d	Hybrid immunity (booster vaccination) VS Hybrid immunity (complete vaccination)	232	942	1038	2496
50	Altarawneh	2022	Qatar	All ages	Case-control	≥90d	Hybrid immunity (booster vaccination) VS Hybrid immunity (complete vaccination)	47	131	402	688
50	Altarawneh	2022	Qatar	All ages	Case-control	≥90d	Hybrid immunity (booster vaccination) VS Hybrid immunity (complete vaccination)	153	489	1160	2108
50	Altarawneh	2022	Qatar	All ages	Case-control	≥90d	Hybrid immunity (booster vaccination) VS Hybrid immunity (complete vaccination)	187	584	1360	2501
42	Jianpeng Cai	2023	China	≥18 years old	Cross-sectional	`X=257.9d（94-611）	Hybrid immunity (booster vaccination) VS Hybrid immunity (complete vaccination)	778	7847	474	4501
45	Dani Cohen	2023	Israel	≥18 years old	Cohort	≥90d	Hybrid immunity (booster vaccination) VS Hybrid immunity (complete vaccination)	6	45	28	134
34	Stephanie L. S. Penetra	2023	Rio de Janeiro	All ages	Cohort	≥90d	Hybrid immunity (booster vaccination) VS Hybrid immunity (complete vaccination)	37	64	33	35
35	Chuchu Ye	2023	China	Age ≥ 12 months	Cross-sectional	≥6M	Hybrid immunity (booster vaccination) VS Hybrid immunity (complete vaccination)	88	682	84	548
32	Zhang YY	2023	China	All ages	Cross-sectional	≥30d	Hybrid immunity (booster vaccination) VS Hybrid immunity (complete vaccination)	54	417	51	406
44	Chu YR	2023	China	All ages	Cross-sectional	≥90d	Hybrid immunity (booster vaccination) VS Hybrid immunity (complete vaccination)	65	545	21	162
33	Chen XQ	2023	China	All ages	Cross-sectional	>6M	Hybrid immunity (booster vaccination) VS Hybrid immunity (complete vaccination)	24	71	12	28
Reference number in the article	The first author	Publication year	Country	Study Population	Type of study	Time interval between infections	Exposed group/case group vs control group	Reinfection occurs with hybrid immunty (booster vaccination) (a)	Hybrid immunity (booster vaccination) without reinfection (b)	Reinfection occurs with hybrid immunty (partial vaccination) (c)	Hybrid immunity (partial vaccination) without reinfection (d)
37	Ian D. Plumb	2022	USA	≥18 years old	Case-control	≥90d	Hybrid immunity (booster vaccination) VS Hybrid immunity (partial vaccination)	232	942	161	242
42	Jianpeng Cai	2023	China	≥18 years old	Cross-sectional	`X=257.9d（94-611）	Hybrid immunity (booster vaccination) VS Hybrid immunity (partial vaccination)	778	7847	86	617
45	Dani Cohen	2023	Israel	≥18 years old	Cohort	≥90d	Hybrid immunity (booster vaccination) VS Hybrid immunity (partial vaccination)	6	45	44	155
31	Ju Hee Lee	2023	South Korea	All ages	Case-control	≥45d	Hybrid immunity (booster vaccination) VS Hybrid immunity (partial vaccination)	21971	8667667	1402	162239
35	Chuchu Ye	2023	China	Age ≥ 12 months	Cross-sectional	≥6M	Hybrid immunity (booster vaccination) VS Hybrid immunity (partial vaccination)	88	682	88	491
43	Weien Yu	2023	China	Patients with initial infections in three hospitals in Shanghai, age unknown	Cohort	≥90d	Hybrid immunity (booster vaccination) VS Hybrid immunity (partial vaccination)	97	398	21	88
32	Zhang YY	2023	China	All ages	Cross-sectional	≥30d	Hybrid immunity (booster vaccination) VS Hybrid immunity (partial vaccination)	54	417	14	40
44	Chu YR	2023	China	All ages	Cross-sectional	≥90d	Hybrid immunity (booster vaccination) VS Hybrid immunity (partial vaccination)	65	545	7	21
33	Chen XQ	2023	China	All ages	Cross-sectional	>6M	Hybrid immunity (booster vaccination) VS Hybrid immunity (partial vaccination)	24	71	4	6
Reference number in the article	The first author	Publication year	Country	Study Population	Type of study	Time interval between infections	Exposed group/case group vs control group	Reinfection occurs with hybrid immunty (complete vaccination) (a)	Hybrid immunity (complete vaccination) without reinfection (b)	Reinfection occurs with hybrid immunty (partial vaccination) (c)	Hybrid immunity (partial vaccination) without reinfection (d)
42	Jianpeng Cai	2023	China	≥18 years old	Cross-sectional	`X=257.9d（94-611）	Hybrid immunity (complete vaccination) VS Hybrid immunity (partial vaccination)	474	4501	778	7847
45	Dani Cohen	2023	Israel	≥18 years old	Cohort	≥90d	Hybrid immunity (complete vaccination) VS Hybrid immunity (partial vaccination)	28	134	44	155
31	Ju Hee Lee	2023	South Korea	All ages	Case-control	≥45d	Hybrid immunity (complete vaccination) VS Hybrid immunity (partial vaccination)	22085	4683707	1402	162239
35	Chuchu Ye	2023	China	Age ≥ 12 months	Cross-sectional	≥6M	Hybrid immunity (complete vaccination) VS Hybrid immunity (partial vaccination)	84	548	88	491
43	Weien Yu	2023	China	Patients with initial infections in three hospitals in Shanghai, age unknown	Cohort	≥90d	Hybrid immunity (complete vaccination) VS Hybrid immunity (partial vaccination)	26	161	21	88
32	Zhang YY	2023	China	All ages	Cross-sectional	≥30d	Hybrid immunity (complete vaccination) VS Hybrid immunity (partial vaccination)	51	406	14	40
44	Chu YR	2023	China	All ages	Cross-sectional	≥90d	Hybrid immunity (complete vaccination) VS Hybrid immunity (partial vaccination)	21	162	7	21
33	Chen XQ	2023	China	All ages	Cross-sectional	>6M	Hybrid immunity (complete vaccination) VS Hybrid immunity (partial vaccination)	12	28	4	6
37	Ian D. Plumb	2022	USA	≥18 years old	Case-control	≥90d	Hybrid immunity (complete vaccination) VS Hybrid immunity (partial vaccination)	623	1287	161	242
