# Supplementary material for: Meta-analysis of hybrid immunity to mitigate the risk of Omicron variant reinfection
Source: Front Public Health. 2024 Aug 26;12:1457266. doi: 10.3389/fpubh.2024.1457266 (PMC11381385; doi:10.3389/fpubh.2024.1457266)
Supplement: Supplementary file 16 [file Table_15.XLSX]

## Sheet: incomplete vaccination
Reference number in the article	The first author	Publication year	Country	Study Population	Type of study	Exposed group/case group vs control group	Median time/range for reinfection with Omicron since incomplete vaccination	PE	95%CI上限	95%CI下限
48	Cerqueira	2022	Brazil	≥18岁人群	Case-control	Hybrid immunity (incomplete vaccination) VS never infected and unvaccinated	0-1w	70.7	63.6	76.4
48	Cerqueira	2022	Brazil	≥18岁人群	Case-control	Hybrid immunity (incomplete vaccination) VS never infected and unvaccinated	0-1w	58.4	46.7	67.5
48	Cerqueira	2022	Brazil	≥18岁人群	Case-control	Hybrid immunity (incomplete vaccination) VS never infected and unvaccinated	0-1w	51.8	35.9	63.7
48	Cerqueira	2022	Brazil	≥18岁人群	Case-control	Hybrid immunity (incomplete vaccination) VS never infected and unvaccinated	0-1w	25.8	-1.5	45.8
40	Annabel A Powell	2023	England	12-17人群	Case-control	Hybrid immunity (incomplete vaccination) VS never infected and unvaccinated	0-1w	69.2	55.9	78.5
40	Annabel A Powell	2023	England	12-17人群	Case-control	Hybrid immunity (incomplete vaccination) VS never infected and unvaccinated	0-1w	77.6	69.5	83.6
40	Annabel A Powell	2023	England	12-17人群	Case-control	Hybrid immunity (incomplete vaccination) VS never infected and unvaccinated	0-1w	79.3	76.7	81.6
40	Annabel A Powell	2023	England	12-17人群	Case-control	Hybrid immunity (incomplete vaccination) VS never infected and unvaccinated	15-24w	73.4	67.2	78.4
40	Annabel A Powell	2023	England	12-17人群	Case-control	Hybrid immunity (incomplete vaccination) VS never infected and unvaccinated	15-24w	69.5	64.5	73.8
40	Annabel A Powell	2023	England	12-17人群	Case-control	Hybrid immunity (incomplete vaccination) VS never infected and unvaccinated	15-24w	67.2	63.7	70.3
49	Sara Carazo	2022	Canada	≥12岁人群	Case-control	Hybrid immunity (incomplete vaccination) VS never infected and unvaccinated	<60d	81	74	86
49	Sara Carazo	2022	Canada	≥12岁人群	Case-control	Hybrid immunity (incomplete vaccination) VS never infected and unvaccinated	270-363d	61	54	67
49	Sara Carazo	2022	Canada	≥12岁人群	Case-control	Hybrid immunity (incomplete vaccination) VS never infected and unvaccinated	365-420d	65	48	76
36	Andeweg	2022	Netherlands	All ages	Case-control	Hybrid immunity (incomplete vaccination) VS never infected and unvaccinated	30-59d	73	66	79
36	Andeweg	2022	Netherlands	All ages	Case-control	Hybrid immunity (incomplete vaccination) VS never infected and unvaccinated	30-59d	76	68	82
36	Andeweg	2022	Netherlands	All ages	Case-control	Hybrid immunity (incomplete vaccination) VS never infected and unvaccinated	60-89d	63	58	67
36	Andeweg	2022	Netherlands	All ages	Case-control	Hybrid immunity (incomplete vaccination) VS never infected and unvaccinated	60-89d	56	48	62
36	Andeweg	2022	Netherlands	All ages	Case-control	Hybrid immunity (incomplete vaccination) VS never infected and unvaccinated	90-119d	57	52	62
36	Andeweg	2022	Netherlands	All ages	Case-control	Hybrid immunity (incomplete vaccination) VS never infected and unvaccinated	90-119d	50	43	56
36	Andeweg	2022	Netherlands	All ages	Case-control	Hybrid immunity (incomplete vaccination) VS never infected and unvaccinated	90-119d	55	48	60
36	Andeweg	2022	Netherlands	All ages	Case-control	Hybrid immunity (incomplete vaccination) VS never infected and unvaccinated	90-119d	50	43	56
36	Andeweg	2022	Netherlands	All ages	Case-control	Hybrid immunity (incomplete vaccination) VS never infected and unvaccinated	90-119d	52	3	77
36	Andeweg	2022	Netherlands	All ages	Case-control	Hybrid immunity (incomplete vaccination) VS never infected and unvaccinated	120-149d	24	1	51
36	Andeweg	2022	Netherlands	All ages	Case-control	Hybrid immunity (incomplete vaccination) VS never infected and unvaccinated	120-149d	55	46	62
36	Andeweg	2022	Netherlands	All ages	Case-control	Hybrid immunity (incomplete vaccination) VS never infected and unvaccinated	120-149d	57	49	64
36	Andeweg	2022	Netherlands	All ages	Case-control	Hybrid immunity (incomplete vaccination) VS never infected and unvaccinated	120-149d	58	50	66
36	Andeweg	2022	Netherlands	All ages	Case-control	Hybrid immunity (incomplete vaccination) VS never infected and unvaccinated	120-149d	51	41	60
36	Andeweg	2022	Netherlands	All ages	Case-control	Hybrid immunity (incomplete vaccination) VS never infected and unvaccinated	150-179d	28	8	43
36	Andeweg	2022	Netherlands	All ages	Case-control	Hybrid immunity (incomplete vaccination) VS never infected and unvaccinated	150-179d	53	43	60
36	Andeweg	2022	Netherlands	All ages	Case-control	Hybrid immunity (incomplete vaccination) VS never infected and unvaccinated	150-179d	50	36	61
36	Andeweg	2022	Netherlands	All ages	Case-control	Hybrid immunity (incomplete vaccination) VS never infected and unvaccinated	150-179d	54	44	62
36	Andeweg	2022	Netherlands	All ages	Case-control	Hybrid immunity (incomplete vaccination) VS never infected and unvaccinated	150-179d	55	41	65
36	Andeweg	2022	Netherlands	All ages	Case-control	Hybrid immunity (incomplete vaccination) VS never infected and unvaccinated	150-179d	22	1	40
36	Andeweg	2022	Netherlands	All ages	Case-control	Hybrid immunity (incomplete vaccination) VS never infected and unvaccinated	180-209d	52	45	58
36	Andeweg	2022	Netherlands	All ages	Case-control	Hybrid immunity (incomplete vaccination) VS never infected and unvaccinated	180-209d	53	42	62
36	Andeweg	2022	Netherlands	All ages	Case-control	Hybrid immunity (incomplete vaccination) VS never infected and unvaccinated	180-209d	53	45	59
36	Andeweg	2022	Netherlands	All ages	Case-control	Hybrid immunity (incomplete vaccination) VS never infected and unvaccinated	180-209d	52	40	62
36	Andeweg	2022	Netherlands	All ages	Case-control	Hybrid immunity (incomplete vaccination) VS never infected and unvaccinated	180-209d	1	1	35
36	Andeweg	2022	Netherlands	All ages	Case-control	Hybrid immunity (incomplete vaccination) VS never infected and unvaccinated	210+d	34	31	38
36	Andeweg	2022	Netherlands	All ages	Case-control	Hybrid immunity (incomplete vaccination) VS never infected and unvaccinated	210+d	38	34	43
36	Andeweg	2022	Netherlands	All ages	Case-control	Hybrid immunity (incomplete vaccination) VS never infected and unvaccinated	210+d	37	33	40
36	Andeweg	2022	Netherlands	All ages	Case-control	Hybrid immunity (incomplete vaccination) VS never infected and unvaccinated	210+d	40	35	44
36	Andeweg	2022	Netherlands	All ages	Case-control	Hybrid immunity (incomplete vaccination) VS never infected and unvaccinated	210+d	5	1	16
46	Šmíd	2022	Czechia	All ages	Case-control	Hybrid immunity (incomplete vaccination) VS never infected and unvaccinated	120 [60-180]d	66.3	66.3	67.3
46	Šmíd	2022	Czechia	All ages	Case-control	Hybrid immunity (incomplete vaccination) VS never infected and unvaccinated	120 [60-180]d	69	68	69
46	Šmíd	2022	Czechia	All ages	Case-control	Hybrid immunity (incomplete vaccination) VS never infected and unvaccinated	120 [60-180]d	66.3	66.3	67.3
46	Šmíd	2022	Czechia	All ages	Case-control	Hybrid immunity (incomplete vaccination) VS never infected and unvaccinated	241 [181-301]d	48	46	50
46	Šmíd	2022	Czechia	All ages	Case-control	Hybrid immunity (incomplete vaccination) VS never infected and unvaccinated	302 [181-423]d	12.1	10.3	13.1
46	Šmíd	2022	Czechia	All ages	Case-control	Hybrid immunity (incomplete vaccination) VS never infected and unvaccinated	362 [302-422]d	34	33	35
46	Šmíd	2022	Czechia	All ages	Case-control	Hybrid immunity (incomplete vaccination) VS never infected and unvaccinated	423+d	17	15	18
48	Cerqueira	2022	Brazil	≥18 years old	Case-control	Hybrid immunity (incomplete vaccination) VS never infected and unvaccinated	3-5M	52.8	48.3	56.8
48	Cerqueira	2022	Brazil	≥18 years old	Case-control	Hybrid immunity (incomplete vaccination) VS never infected and unvaccinated	6-12M	32.7	30.2	35.2
48	Cerqueira	2022	Brazil	≥18 years old	Case-control	Hybrid immunity (incomplete vaccination) VS never infected and unvaccinated	>12M	14.7	10.8	18.5
54	Lind	2022	USA	≥5 years old	Case-control	Hybrid immunity (incomplete vaccination) VS never infected and unvaccinated	328d	25.3	16.1	33.5
25	Celine Y Tan	2023	Singapore	≥18 years old	Cohort	Hybrid immunity (incomplete vaccination) VS never infected and unvaccinated	3-6M	87	82	90
25	Celine Y Tan	2023	Singapore	≥18 years old	Cohort	Hybrid immunity (incomplete vaccination) VS never infected and unvaccinated	3-6M	74	72	75
25	Celine Y Tan	2023	Singapore	≥18 years old	Cohort	Hybrid immunity (incomplete vaccination) VS never infected and unvaccinated	6-7M	80	74	84
25	Celine Y Tan	2023	Singapore	≥18 years old	Cohort	Hybrid immunity (incomplete vaccination) VS never infected and unvaccinated	6-7M	58	55	61
25	Celine Y Tan	2023	Singapore	≥18 years old	Cohort	Hybrid immunity (incomplete vaccination) VS never infected and unvaccinated	7-8M	74	66	80
25	Celine Y Tan	2023	Singapore	≥18 years old	Cohort	Hybrid immunity (incomplete vaccination) VS never infected and unvaccinated	7-8M	49	47	52
25	Celine Y Tan	2023	Singapore	≥18 years old	Cohort	Hybrid immunity (incomplete vaccination) VS never infected and unvaccinated	≥8M	37	32	43
27	Daniela Michlmayr	2022	Danish	≥2years old	Cohort	Hybrid immunity (incomplete vaccination) VS never infected and unvaccinated	90-179d	51	50.1	52
27	Daniela Michlmayr	2022	Danish	≥2years old	Cohort	Hybrid immunity (incomplete vaccination) VS never infected and unvaccinated	180-269d	25.4	23.3	27.3
27	Daniela Michlmayr	2022	Danish	≥2years old	Cohort	Hybrid immunity (incomplete vaccination) VS never infected and unvaccinated	270-359d	25.1	23.1	27.1
27	Daniela Michlmayr	2022	Danish	≥2years old	Cohort	Hybrid immunity (incomplete vaccination) VS never infected and unvaccinated	360+d	19	17.2	20.5
51	Sara Carazo	2023	Canada	Health care workers aged≥18 years	Case-control	Hybrid immunity (incomplete vaccination) VS never infected and unvaccinated	30-59d	82	49	94
51	Sara Carazo	2024	Canada	Health care workers aged≥18 years	Case-control	Hybrid immunity (incomplete vaccination) VS never infected and unvaccinated	60-89d	76	63	85
51	Sara Carazo	2023	Canada	Health care workers aged≥18 years	Case-control	Hybrid immunity (incomplete vaccination) VS never infected and unvaccinated	90-182d	70	61	77
51	Sara Carazo	2023	Canada	Health care workers aged≥18 years	Case-control	Hybrid immunity (incomplete vaccination) VS never infected and unvaccinated	365-757d	42	17	60
26	Carazo	2022	Canada	≥18 years old	Case-control	Hybrid immunity (incomplete vaccination) VS never infected and unvaccinated	134 [90-179]d	67	57	74
26	Carazo	2022	Canada	≥18 years old	Case-control	Hybrid immunity (incomplete vaccination) VS never infected and unvaccinated	134 [90-179]d	49	8	72
26	Carazo	2022	Canada	≥18 years old	Case-control	Hybrid immunity (incomplete vaccination) VS never infected and unvaccinated	136 [90-182]d	66	57	73
26	Carazo	2022	Canada	≥18 years old	Case-control	Hybrid immunity (incomplete vaccination) VS never infected and unvaccinated	228 [183-274]d	49	32	61
26	Carazo	2022	Canada	≥18 years old	Case-control	Hybrid immunity (incomplete vaccination) VS never infected and unvaccinated	314 [270-359] d	62	42	75
26	Carazo	2022	Canada	≥18 years old	Case-control	Hybrid immunity (incomplete vaccination) VS never infected and unvaccinated	320 [275-364]d	35	21	47
26	Carazo	2022	Canada	≥18 years old	Case-control	Hybrid immunity (incomplete vaccination) VS never infected and unvaccinated	455 [180-730]d	37	29	43
26	Carazo	2022	Canada	≥18 years old	Case-control	Hybrid immunity (incomplete vaccination) VS never infected and unvaccinated	456 [365-547]d	29	17	38
26	Carazo	2022	Canada	≥18 years old	Case-control	Hybrid immunity (incomplete vaccination) VS never infected and unvaccinated	639 [548-730]d	27	8	42
26	Carazo	2022	Canada	≥18 years old	Case-control	Hybrid immunity (incomplete vaccination) VS never infected and unvaccinated	455 [180-730]d	1	1	20
47	Chin	2022	USA	≥18 years old	Case-control	Hybrid immunity (incomplete vaccination) VS never infected and unvaccinated	150[118-175]d	54.2	41.4	66.2
47	Chin	2022	USA	≥18 years old	Case-control	Hybrid immunity (incomplete vaccination) VS never infected and unvaccinated	154[127-181]d	60.9	58.5	67.8
28	Shishi Wu	2022	Canada	All ages	Cohort	Hybrid immunity (incomplete vaccination) VS never infected and unvaccinated	3-5M	67	50	78
28	Shishi Wu	2022	Canada	All ages	Cohort	Hybrid immunity (incomplete vaccination) VS never infected and unvaccinated	6-10M	64	62	66
28	Shishi Wu	2022	Canada	All ages	Cohort	Hybrid immunity (incomplete vaccination) VS never infected and unvaccinated	12-14M	58	49	66
28	Shishi Wu	2022	Canada	All ages	Cohort	Hybrid immunity (incomplete vaccination) VS never infected and unvaccinated	≥15M	46	26	59
49	Sara Carazo	2022	Canada	≥18 years old	Case-control	Hybrid immunity (incomplete vaccination) VS never infected and unvaccinated	3-5M	66	57	73
49	Sara Carazo	2022	Canada	≥12 years old	Case-control	Hybrid immunity (incomplete vaccination) VS never infected and unvaccinated	6-8M	49	32	61
49	Sara Carazo	2022	Canada	≥12 years old	Case-control	Hybrid immunity (incomplete vaccination) VS never infected and unvaccinated	9-11M	35	21	47
49	Sara Carazo	2022	Canada	≥12 years old	Case-control	Hybrid immunity (incomplete vaccination) VS never infected and unvaccinated	12-18M	29	17	38
49	Sara Carazo	2022	Canada	≥12 years old	Case-control	Hybrid immunity (incomplete vaccination) VS never infected and unvaccinated	19-24M	27	8	42
29	Victoria Hall	2022	England	Health care workers aged≥18 years	Cohort	Hybrid immunity (incomplete vaccination) VS never infected and unvaccinated	>12M	69	38	84
50	Altarawneh	2022	Qatar	All ages	Case-control	Hybrid immunity (incomplete vaccination) VS never infected and unvaccinated	324d	44.9	39.2	50.1
50	Altarawneh	2022	Qatar	All ages	Case-control	Hybrid immunity (incomplete vaccination) VS never infected and unvaccinated	324d	50.2	38.1	59.9
50	Altarawneh	2022	Qatar	All ages	Case-control	Hybrid immunity (incomplete vaccination) VS never infected and unvaccinated	324d	46.1	39.5	51.9
57	Hiam Chemaitelly	2024	Qatar	All ages	Case-control	Hybrid immunity (incomplete vaccination) VS never infected and unvaccinated	90~179d	82.4	40.9	94.7
57	Hiam Chemaitelly	2024	Qatar	All ages	Case-control	Hybrid immunity (incomplete vaccination) VS never infected and unvaccinated	270~364d	18.3	-11.8	78.7

## Sheet: complete vaccination
Reference number in the article	The first author	Publication year	Country	Study Population	Type of study	Exposed group/case group vs control group	Median time/range for reinfection with Omicron since complete vaccination	PE	Upper limit of 95%CI	Lower limit of 95%CI
36	Andeweg	2022	Netherlands	All ages	Case-control	Hybrid immunity (complete vaccination) VS never infected and unvaccinated	30-59d	80	67	88
36	Andeweg	2022	Netherlands	All ages	Case-control	Hybrid immunity (complete vaccination) VS never infected and unvaccinated	30-59d	36	4	57
36	Andeweg	2022	Netherlands	All ages	Case-control	Hybrid immunity (complete vaccination) VS never infected and unvaccinated	30-59d	88	85	91
36	Andeweg	2022	Netherlands	All ages	Case-control	Hybrid immunity (complete vaccination) VS never infected and unvaccinated	30-59d	85	79	89
36	Andeweg	2022	Netherlands	All ages	Case-control	Hybrid immunity (complete vaccination) VS never infected and unvaccinated	30-59d	93	90	95
36	Andeweg	2022	Netherlands	All ages	Case-control	Hybrid immunity (complete vaccination) VS never infected and unvaccinated	30-59d	81	72	87
36	Andeweg	2022	Netherlands	All ages	Case-control	Hybrid immunity (complete vaccination) VS never infected and unvaccinated	60-89d	92	86	95
36	Andeweg	2022	Netherlands	All ages	Case-control	Hybrid immunity (complete vaccination) VS never infected and unvaccinated	60-89d	66	52	76
36	Andeweg	2022	Netherlands	All ages	Case-control	Hybrid immunity (complete vaccination) VS never infected and unvaccinated	60-89d	60	33	76
36	Andeweg	2022	Netherlands	All ages	Case-control	Hybrid immunity (complete vaccination) VS never infected and unvaccinated	60-89d	88	86	89
36	Andeweg	2022	Netherlands	All ages	Case-control	Hybrid immunity (complete vaccination) VS never infected and unvaccinated	60-89d	81	74	86
36	Andeweg	2022	Netherlands	All ages	Case-control	Hybrid immunity (complete vaccination) VS never infected and unvaccinated	60-89d	88	85	90
36	Andeweg	2022	Netherlands	All ages	Case-control	Hybrid immunity (complete vaccination) VS never infected and unvaccinated	60-89d	73	64	80
36	Andeweg	2022	Netherlands	All ages	Case-control	Hybrid immunity (complete vaccination) VS never infected and unvaccinated	90-119d	93	87	96
36	Andeweg	2022	Netherlands	All ages	Case-control	Hybrid immunity (complete vaccination) VS never infected and unvaccinated	90-119d	95	90	97
36	Andeweg	2022	Netherlands	All ages	Case-control	Hybrid immunity (complete vaccination) VS never infected and unvaccinated	90-119d	42	23	57
36	Andeweg	2022	Netherlands	All ages	Case-control	Hybrid immunity (complete vaccination) VS never infected and unvaccinated	90-119d	55	28	72
36	Andeweg	2022	Netherlands	All ages	Case-control	Hybrid immunity (complete vaccination) VS never infected and unvaccinated	90-119d	85	82	87
36	Andeweg	2022	Netherlands	All ages	Case-control	Hybrid immunity (complete vaccination) VS never infected and unvaccinated	90-119d	68	57	75
36	Andeweg	2022	Netherlands	All ages	Case-control	Hybrid immunity (complete vaccination) VS never infected and unvaccinated	90-119d	84	81	86
36	Andeweg	2022	Netherlands	All ages	Case-control	Hybrid immunity (complete vaccination) VS never infected and unvaccinated	90-119d	76	64	84
36	Andeweg	2022	Netherlands	All ages	Case-control	Hybrid immunity (complete vaccination) VS never infected and unvaccinated	120-149d	48	30	62
36	Andeweg	2022	Netherlands	All ages	Case-control	Hybrid immunity (complete vaccination) VS never infected and unvaccinated	120-149d	81	75	86
36	Andeweg	2022	Netherlands	All ages	Case-control	Hybrid immunity (complete vaccination) VS never infected and unvaccinated	120-149d	60	44	71
36	Andeweg	2022	Netherlands	All ages	Case-control	Hybrid immunity (complete vaccination) VS never infected and unvaccinated	120-149d	85	80	89
36	Andeweg	2022	Netherlands	All ages	Case-control	Hybrid immunity (complete vaccination) VS never infected and unvaccinated	120-149d	69	52	80
36	Andeweg	2022	Netherlands	All ages	Case-control	Hybrid immunity (complete vaccination) VS never infected and unvaccinated	150-179d	66	53	75
36	Andeweg	2022	Netherlands	All ages	Case-control	Hybrid immunity (complete vaccination) VS never infected and unvaccinated	150-179d	61	47	71
36	Andeweg	2022	Netherlands	All ages	Case-control	Hybrid immunity (complete vaccination) VS never infected and unvaccinated	150-179d	69	50	81
36	Andeweg	2022	Netherlands	All ages	Case-control	Hybrid immunity (complete vaccination) VS never infected and unvaccinated	180-209d	59	43	70
36	Andeweg	2022	Netherlands	All ages	Case-control	Hybrid immunity (complete vaccination) VS never infected and unvaccinated	180-209d	67	52	77
36	Andeweg	2022	Netherlands	All ages	Case-control	Hybrid immunity (complete vaccination) VS never infected and unvaccinated	180-209d	64	43	77
36	Andeweg	2022	Netherlands	All ages	Case-control	Hybrid immunity (complete vaccination) VS never infected and unvaccinated	180-209d	62	46	73
36	Andeweg	2022	Netherlands	All ages	Case-control	Hybrid immunity (complete vaccination) VS never infected and unvaccinated	210+d	50	26	66
36	Andeweg	2022	Netherlands	All ages	Case-control	Hybrid immunity (complete vaccination) VS never infected and unvaccinated	210+d	68	50	79
36	Andeweg	2022	Netherlands	All ages	Case-control	Hybrid immunity (complete vaccination) VS never infected and unvaccinated	210+d	63	55	70
46	Šmíd	2022	Czechia	All ages	Case-control	Hybrid immunity (complete vaccination) VS never infected and unvaccinated	≤2M	82	75	87
46	Šmíd	2022	Czechia	All ages	Case-control	Hybrid immunity (complete vaccination) VS never infected and unvaccinated	≤2M	77	76	78
46	Šmíd	2022	Czechia	All ages	Case-control	Hybrid immunity (complete vaccination) VS never infected and unvaccinated	≤2M	86	85	88
46	Šmíd	2022	Czechia	All ages	Case-control	Hybrid immunity (complete vaccination) VS never infected and unvaccinated	≤2M	45	44	46
48	Cerqueira	2022	Brazil	≥18 years old	Case-control	Hybrid immunity (complete vaccination) VS never infected and unvaccinated	42 [14-69]d	45.5	42.6	48.3
48	Cerqueira	2022	Brazil	≥19 years old	Case-control	Hybrid immunity (complete vaccination) VS never infected and unvaccinated	42 [14-69]d	46	42.6	49.2
48	Cerqueira	2022	Brazil	≥20 years old	Case-control	Hybrid immunity (complete vaccination) VS never infected and unvaccinated	42 [14-69]d	63.6	62.5	64.7
48	Cerqueira	2022	Brazil	≥21 years old	Case-control	Hybrid immunity (complete vaccination) VS never infected and unvaccinated	104 [70-139]d	50.2	49.4	50.9
26	Carazo	2022	Canada	≥22 years old	Case-control	Hybrid immunity (complete vaccination) VS never infected and unvaccinated	34 [7-60]d	82	80	84
26	Carazo	2022	Canada	≥23 years old	Case-control	Hybrid immunity (complete vaccination) VS never infected and unvaccinated	120 [60-179]d	67	65	68
26	Carazo	2022	Canada	≥24 years old	Case-control	Hybrid immunity (complete vaccination) VS never infected and unvaccinated	224 [180-269]d	63	60	65
40	Annabel A Powell	2023	England	12-17 years old	Case-control	Hybrid immunity (complete vaccination) VS never infected and unvaccinated	2-14w	84.7	82.6	86.5
40	Annabel A Powell	2023	England	12-17 years old	Case-control	Hybrid immunity (complete vaccination) VS never infected and unvaccinated	2-14w	85.5	84	86.9
40	Annabel A Powell	2023	England	12-17 years old	Case-control	Hybrid immunity (complete vaccination) VS never infected and unvaccinated	2-14w	83.5	82.5	84.5
40	Annabel A Powell	2023	England	12-17 years old	Case-control	Hybrid immunity (complete vaccination) VS never infected and unvaccinated	2-14w	86.5	85.1	87.8
40	Annabel A Powell	2023	England	12-17 years old	Case-control	Hybrid immunity (complete vaccination) VS never infected and unvaccinated	2-14w	91.2	80	96.1
40	Annabel A Powell	2023	England	12-17 years old	Case-control	Hybrid immunity (complete vaccination) VS never infected and unvaccinated	15-24w	53.4	32.7	67.7
40	Annabel A Powell	2023	England	12-17 years old	Case-control	Hybrid immunity (complete vaccination) VS never infected and unvaccinated	15-24w	64.3	52.4	73.3
40	Annabel A Powell	2023	England	12-17 years old	Case-control	Hybrid immunity (complete vaccination) VS never infected and unvaccinated	15-24w	75.5	65.6	82.5
40	Annabel A Powell	2023	England	12-17 years old	Case-control	Hybrid immunity (complete vaccination) VS never infected and unvaccinated	25-39w	63.6	46	75.5
50	Altarawneh	2022	Qatar	All ages	Case-control	Hybrid immunity (complete vaccination) VS never infected and unvaccinated	268[15-394]d	51.7	43.5	58.7
50	Altarawneh	2022	Qatar	All ages	Case-control	Hybrid immunity (complete vaccination) VS never infected and unvaccinated	270[14-399]d	55.1	50.9	58.9

## Sheet: booster vaccination
Reference number in the article	The first author	Publication year	Country	Study Population	Type of study	Exposed group/case group vs control group	Median time/range for reinfection with Omicron variants since booster vaccination	PE	Upper limit of 95%CI	Lower limit of 95%CI
36	Andeweg	2022	Netherlands	All ages	Case-control	Hybrid immunity (booster vaccination) VS never infected and unvaccinated	30-59d	81	79	82
36	Andeweg	2022	Netherlands	All ages	Case-control	Hybrid immunity (booster vaccination) VS never infected and unvaccinated	30-59d	81	78	82
36	Andeweg	2022	Netherlands	All ages	Case-control	Hybrid immunity (booster vaccination) VS never infected and unvaccinated	60-89d	77	73	80
36	Andeweg	2022	Netherlands	All ages	Case-control	Hybrid immunity (booster vaccination) VS never infected and unvaccinated	60-89d	81	79	83
36	Andeweg	2022	Netherlands	All ages	Case-control	Hybrid immunity (booster vaccination) VS never infected and unvaccinated	60-89d	76	72	79
36	Andeweg	2022	Netherlands	All ages	Case-control	Hybrid immunity (booster vaccination) VS never infected and unvaccinated	60-89d	82	80	84
36	Andeweg	2022	Netherlands	All ages	Case-control	Hybrid immunity (booster vaccination) VS never infected and unvaccinated	90-119d	66	46	79
36	Andeweg	2022	Netherlands	All ages	Case-control	Hybrid immunity (booster vaccination) VS never infected and unvaccinated	90-119d	75	67	81
36	Andeweg	2022	Netherlands	All ages	Case-control	Hybrid immunity (booster vaccination) VS never infected and unvaccinated	90-119d	70	50	82
36	Andeweg	2022	Netherlands	All ages	Case-control	Hybrid immunity (booster vaccination) VS never infected and unvaccinated	90-119d	74	66	80
46	Šmíd	2022	Czechia	All ages	Case-control	Hybrid immunity (booster vaccination) VS never infected and unvaccinated	≤2M	92	89	94
46	Šmíd	2022	Czechia	All ages	Case-control	Hybrid immunity (booster vaccination) VS never infected and unvaccinated	≤2M	74	73	75
47	Chin	2022	USA	≥18 years old	Case-control	Hybrid immunity (booster vaccination) VS never infected and unvaccinated	68d	87.4	81.2	94
50	Altarawneh	2022	Qatar	All ages	Case-control	Hybrid immunity (booster vaccination) VS never infected and unvaccinated	42[7-291]d	74.4	63.4	82.2
50	Altarawneh	2022	Qatar	All ages	Case-control	Hybrid immunity (booster vaccination) VS never infected and unvaccinated	43[7-322]d	77.3	72.4	81.4
47	Chin	2022	USA	≥18 years old	Case-control	Hybrid immunity (booster vaccination) VS never infected and unvaccinated	59d	86	77.2	95.9
48	Cerqueira	2022	Brazil	≥18 years old	Case-control	Hybrid immunity (booster vaccination) VS never infected and unvaccinated	42 [14-69]d	72.1	71.4	72.8
48	Cerqueira	2022	Brazil	≥18 years old	Case-control	Hybrid immunity (booster vaccination) VS never infected and unvaccinated	42 [14-69]d	73.4	72.4	74.3
48	Cerqueira	2022	Brazil	≥18 years old	Case-control	Hybrid immunity (booster vaccination) VS never infected and unvaccinated	70d	54.6	53.7	55.5
48	Cerqueira	2022	Brazil	≥18 years old	Case-control	Hybrid immunity (booster vaccination) VS never infected and unvaccinated	70d	58.2	45.4	68.1
26	Carazo	2022	Canada	≥18 years old	Case-control	Hybrid immunity (booster vaccination) VS never infected and unvaccinated	34 [7-60]d	83	81	84
51	Sara Carazo	2023	Canada	Health care workers aged≥18 years	Case-control	Hybrid immunity (booster vaccination) VS never infected and unvaccinated	60-89d	95	89	98
51	Sara Carazo	2023	Canada	Health care workers aged≥18 years	Case-control	Hybrid immunity (booster vaccination) VS never infected and unvaccinated	60-89d	80	75	84
